# Supplementary material for: Genetic Inertia in Urban Populations of the Common Toad (Bufo bufo): Evidence from Nuclear and Mitochondrial DNA
Source: Animals (Basel). 2026 Jun 27;16(13):1983. doi: 10.3390/ani16131983 (PMC13359437; doi:10.3390/ani16131983)
Supplement: Supplementary file 1 [file animals-16-01983-s001.zip]

Archive with 6 entries (6 files):
- Figure S1.pdf
- Figure S2.pdf
- Figure S3.pdf
- Figure S4.pdf
- FileS1.html
- Supplementary Tables S1-S7.xlsx
