# Supplementary material for: Genetic Inertia in Urban Populations of the Common Toad (Bufo bufo): Evidence from Nuclear and Mitochondrial DNA
Source: Animals (Basel). 2026 Jun 27;16(13):1983. doi: 10.3390/ani16131983 (PMC13359437; doi:10.3390/ani16131983)
Supplement: Supplementary file 1 [file animals-16-01983-s001.zip › Supplementary Tables S1-S7.xlsx]

## Sheet: Table S1
Table S1 . Genetic and fenotype features of common toads.
ID	Bbuf_11.102	Bbuf_11.106	Bbuf_11.104	Bbuf_11.114	Bbuf_14.194	Bbuf_14.198	Bbuf_14.196	Bbuf_14.188	Bbuf_14.184	Bbuf_14.180	Bbuf_62.188	Bbuf_62.194	Bbuf_62.192	Bbuf_62.200	Bbuf_62.202	Bbuf_62.196	Bbuf_62.184	Bbuf_62.204	Bbuf_62.212	Bbuf_62.190	Bbuf_62.206	Bbuf_62.178	Bbuf_62.210	Bbuf_62.198	Bbuf_49.194	Bbuf_49.200	Bbuf_49.190	Bbuf_49.180	Bbuf_49.182	Bbuf_49.206	Bbuf_49.192	Bbuf_49.174	Bbuf_49.220	Bbuf_49.212	Bbuf_49.184	Bbuf_49.198	Bbuf_49.210	Bbuf_49.188	Bbuf_49.196	Bbuf_49.168	Bbuf_49.202	Bbuf_49.164	Bbuf_49.176	Bbuf_49.204	Bbuf_49.170	Bbuf_49.186	Bbuf_49.214	Bbuf_49.172	Bbuf_49.218
46	2	0	0	0	1	1	0	0	0	0	2	0	0	0	0	0	0	0	0	0	0	0	0	0	1	1	0	0	0	0	0	0	0	0	0	0	0	0	0	0	0	0	0	0	0	0	0	0	0
50	1	1	0	0	0	0	0	0	0	0	0	2	0	0	0	0	0	0	0	0	0	0	0	0	0	0	2	0	0	0	0	0	0	0	0	0	0	0	0	0	0	0	0	0	0	0	0	0	0
62	1	0	1	0	0	0	2	0	0	0	0	0	0	0	0	0	0	0	0	0	0	0	0	0	1	0	1	0	0	0	0	0	0	0	0	0	0	0	0	0	0	0	0	0	0	0	0	0	0
65	2	0	0	0	0	2	0	0	0	0	0	2	0	0	0	0	0	0	0	0	0	0	0	0	0	0	0	0	0	0	0	0	0	0	0	0	0	0	0	0	0	0	0	0	0	0	0	0	0
66	2	0	0	0	0	1	0	1	0	0	0	2	0	0	0	0	0	0	0	0	0	0	0	0	0	0	0	1	1	0	0	0	0	0	0	0	0	0	0	0	0	0	0	0	0	0	0	0	0
67	2	0	0	0	0	2	0	0	0	0	0	0	1	1	0	0	0	0	0	0	0	0	0	0	0	0	0	0	0	2	0	0	0	0	0	0	0	0	0	0	0	0	0	0	0	0	0	0	0
76	2	0	0	0	0	0	0	1	1	0	0	2	0	0	0	0	0	0	0	0	0	0	0	0	0	0	0	0	1	0	1	0	0	0	0	0	0	0	0	0	0	0	0	0	0	0	0	0	0
81	2	0	0	0	2	0	0	0	0	0	0	2	0	0	0	0	0	0	0	0	0	0	0	0	0	0	0	0	0	0	0	1	1	0	0	0	0	0	0	0	0	0	0	0	0	0	0	0	0
83	2	0	0	0	0	2	0	0	0	0	0	2	0	0	0	0	0	0	0	0	0	0	0	0	0	0	0	0	0	0	0	1	0	1	0	0	0	0	0	0	0	0	0	0	0	0	0	0	0
86	2	0	0	0	1	1	0	0	0	0	2	0	0	0	0	0	0	0	0	0	0	0	0	0	0	0	1	0	0	0	0	0	0	1	0	0	0	0	0	0	0	0	0	0	0	0	0	0	0
89	2	0	0	0	1	0	0	1	0	0	0	0	0	0	2	0	0	0	0	0	0	0	0	0	1	0	0	0	0	0	0	0	0	0	1	0	0	0	0	0	0	0	0	0	0	0	0	0	0
612	2	0	0	0	0	0	0	2	0	0	0	1	0	0	0	1	0	0	0	0	0	0	0	0	0	0	0	0	0	0	0	0	0	0	0	2	0	0	0	0	0	0	0	0	0	0	0	0	0
614	2	0	0	0	0	1	0	1	0	0	0	1	0	0	0	1	0	0	0	0	0	0	0	0	0	0	0	0	0	0	0	0	0	0	0	1	1	0	0	0	0	0	0	0	0	0	0	0	0
616	2	0	0	0	1	1	0	0	0	0	0	0	0	2	0	0	0	0	0	0	0	0	0	0	1	0	0	0	0	0	0	0	0	0	0	1	0	0	0	0	0	0	0	0	0	0	0	0	0
618	2	0	0	0	1	0	0	1	0	0	0	2	0	0	0	0	0	0	0	0	0	0	0	0	1	0	0	0	0	0	0	0	0	0	0	0	0	1	0	0	0	0	0	0	0	0	0	0	0
620	2	0	0	0	0	2	0	0	0	0	0	1	0	0	1	0	0	0	0	0	0	0	0	0	0	0	0	0	0	0	1	0	0	1	0	0	0	0	0	0	0	0	0	0	0	0	0	0	0
622	2	0	0	0	1	1	0	0	0	0	0	0	0	0	2	0	0	0	0	0	0	0	0	0	0	0	0	0	2	0	0	0	0	0	0	0	0	0	0	0	0	0	0	0	0	0	0	0	0
624	2	0	0	0	2	0	0	0	0	0	0	2	0	0	0	0	0	0	0	0	0	0	0	0	0	0	0	0	0	0	0	2	0	0	0	0	0	0	0	0	0	0	0	0	0	0	0	0	0
107	2	0	0	0	1	1	0	0	0	0	0	1	0	1	0	0	0	0	0	0	0	0	0	0	0	1	0	0	0	0	0	0	0	0	0	0	0	0	1	0	0	0	0	0	0	0	0	0	0
108	2	0	0	0	1	0	0	1	0	0	0	2	0	0	0	0	0	0	0	0	0	0	0	0	0	1	0	0	0	0	0	0	0	0	0	0	0	0	0	1	0	0	0	0	0	0	0	0	0
109	2	0	0	0	0	0	0	2	0	0	0	2	0	0	0	0	0	0	0	0	0	0	0	0	0	0	0	0	0	0	0	0	0	0	0	0	0	0	0	0	2	0	0	0	0	0	0	0	0
110	2	0	0	0	0	0	0	2	0	0	0	0	0	0	0	2	0	0	0	0	0	0	0	0	0	0	0	0	0	0	1	0	0	0	0	0	0	0	0	0	0	1	0	0	0	0	0	0	0
111	1	0	1	0	1	1	0	0	0	0	0	2	0	0	0	0	0	0	0	0	0	0	0	0	0	1	0	0	0	0	0	0	0	0	1	0	0	0	0	0	0	0	0	0	0	0	0	0	0
112	1	0	1	0	0	2	0	0	0	0	0	2	0	0	0	0	0	0	0	0	0	0	0	0	0	0	0	0	1	0	1	0	0	0	0	0	0	0	0	0	0	0	0	0	0	0	0	0	0
113	2	0	0	0	0	2	0	0	0	0	0	0	0	0	0	2	0	0	0	0	0	0	0	0	0	0	0	0	0	1	0	0	0	0	0	0	0	0	0	0	0	1	0	0	0	0	0	0	0
114	1	0	1	0	0	0	0	0	0	0	1	0	0	0	0	1	0	0	0	0	0	0	0	0	0	0	0	0	0	0	0	0	0	0	1	1	0	0	0	0	0	0	0	0	0	0	0	0	0
115	2	0	0	0	0	0	0	0	0	0	1	1	0	0	0	0	0	0	0	0	0	0	0	0	0	1	0	0	0	0	0	0	0	0	0	0	0	0	0	0	0	0	1	0	0	0	0	0	0
116	0	0	2	0	0	0	0	2	0	0	1	0	0	1	0	0	0	0	0	0	0	0	0	0	0	0	0	0	0	0	0	0	0	0	0	0	0	0	0	1	0	0	0	1	0	0	0	0	0
117	2	0	0	0	0	2	0	0	0	0	0	0	0	2	0	0	0	0	0	0	0	0	0	0	0	1	0	0	1	0	0	0	0	0	0	0	0	0	0	0	0	0	0	0	0	0	0	0	0
118	2	0	0	0	0	1	0	1	0	0	2	0	0	0	0	0	0	0	0	0	0	0	0	0	0	0	0	0	0	0	0	0	0	0	0	0	0	0	0	0	1	0	1	0	0	0	0	0	0
120	2	0	0	0	0	2	0	0	0	0	0	2	0	0	0	0	0	0	0	0	0	0	0	0	0	0	0	0	0	0	1	0	0	0	0	0	0	1	0	0	0	0	0	0	0	0	0	0	0
121	1	0	1	0	1	0	0	1	0	0	0	2	0	0	0	0	0	0	0	0	0	0	0	0	0	0	0	0	0	0	0	0	0	0	0	0	0	0	0	0	1	0	1	0	0	0	0	0	0
122	2	0	0	0	0	0	0	0	0	0	0	0	0	2	0	0	0	0	0	0	0	0	0	0	0	0	0	0	0	0	0	0	0	0	0	0	0	0	0	0	0	1	1	0	0	0	0	0	0
136	2	0	0	0	0	1	0	1	0	0	0	0	1	0	0	1	0	0	0	0	0	0	0	0	1	1	0	0	0	0	0	0	0	0	0	0	0	0	0	0	0	0	0	0	0	0	0	0	0
139	2	0	0	0	0	1	0	1	0	0	0	0	0	0	0	1	1	0	0	0	0	0	0	0	0	0	0	0	0	0	0	0	0	0	0	0	0	0	0	0	0	0	0	0	1	1	0	0	0
146	2	0	0	0	0	1	0	1	0	0	0	0	0	0	0	0	0	2	0	0	0	0	0	0	0	0	0	0	0	0	0	0	0	0	1	0	0	0	0	0	0	0	1	0	0	0	0	0	0
150	2	0	0	0	1	0	0	1	0	0	0	1	1	0	0	0	0	0	0	0	0	0	0	0	0	0	0	0	0	0	0	1	0	0	0	0	0	0	0	0	0	0	1	0	0	0	0	0	0
521	1	1	0	0	2	0	0	0	0	0	0	2	0	0	0	0	0	0	0	0	0	0	0	0	0	0	0	0	1	0	0	0	0	0	0	1	0	0	0	0	0	0	0	0	0	0	0	0	0
522	2	0	0	0	0	0	0	0	0	0	0	2	0	0	0	0	0	0	0	0	0	0	0	0	0	0	0	0	0	0	1	0	0	0	0	0	0	0	0	0	1	0	0	0	0	0	0	0	0
155	2	0	0	0	1	0	0	0	1	0	0	0	0	0	0	0	0	1	1	0	0	0	0	0	1	0	0	0	1	0	0	0	0	0	0	0	0	0	0	0	0	0	0	0	0	0	0	0	0
166	2	0	0	0	0	0	0	0	0	0	2	0	0	0	0	0	0	0	0	0	0	0	0	0	1	0	0	0	0	0	0	0	0	0	0	0	0	0	0	0	0	0	1	0	0	0	0	0	0
168	2	0	0	0	1	0	0	1	0	0	0	2	0	0	0	0	0	0	0	0	0	0	0	0	0	0	1	0	0	1	0	0	0	0	0	0	0	0	0	0	0	0	0	0	0	0	0	0	0
172	2	0	0	0	0	0	0	0	0	0	0	0	0	0	0	0	0	0	0	2	0	0	0	0	0	0	2	0	0	0	0	0	0	0	0	0	0	0	0	0	0	0	0	0	0	0	0	0	0
173	2	0	0	0	1	1	0	0	0	0	0	0	0	0	0	0	0	1	0	1	0	0	0	0	0	0	0	0	0	0	0	1	0	0	0	1	0	0	0	0	0	0	0	0	0	0	0	0	0
174	2	0	0	0	1	0	1	0	0	0	0	0	0	0	0	0	0	2	0	0	0	0	0	0	1	0	0	0	0	0	0	0	0	0	0	0	0	0	0	1	0	0	0	0	0	0	0	0	0
175	2	0	0	0	1	1	0	0	0	0	0	0	0	1	0	0	0	1	0	0	0	0	0	0	0	0	0	0	1	0	0	0	0	0	0	0	0	1	0	0	0	0	0	0	0	0	0	0	0
178	2	0	0	0	1	1	0	0	0	0	0	1	0	1	0	0	0	0	0	0	0	0	0	0	0	0	0	0	0	1	0	0	0	0	0	0	0	1	0	0	0	0	0	0	0	0	0	0	0
181	2	0	0	0	0	1	0	1	0	0	1	1	0	0	0	0	0	0	0	0	0	0	0	0	0	0	0	0	0	0	0	0	0	0	1	0	0	0	0	1	0	0	0	0	0	0	0	0	0
183	2	0	0	0	0	1	0	0	1	0	0	2	0	0	0	0	0	0	0	0	0	0	0	0	0	0	0	0	0	0	0	0	0	0	1	0	0	0	1	0	0	0	0	0	0	0	0	0	0
186	2	0	0	0	0	0	0	1	0	1	0	0	0	0	0	2	0	0	0	0	0	0	0	0	1	0	0	0	0	0	0	0	0	0	0	0	0	0	0	0	0	0	0	0	0	0	1	0	0
189	2	0	0	0	0	0	0	0	0	0	0	2	0	0	0	0	0	0	0	0	0	0	0	0	0	0	0	0	0	0	0	1	0	0	1	0	0	0	0	0	0	0	0	0	0	0	0	0	0
190	2	0	0	0	0	0	0	2	0	0	0	0	0	0	0	0	0	0	0	0	2	0	0	0	0	0	0	0	0	1	0	0	0	0	0	0	0	0	0	0	1	0	0	0	0	0	0	0	0
311	2	0	0	0	0	1	0	1	0	0	1	1	0	0	0	0	0	0	0	0	0	0	0	0	0	0	0	0	0	0	0	1	0	0	0	0	0	0	1	0	0	0	0	0	0	0	0	0	0
312	2	0	0	0	0	0	0	2	0	0	0	0	0	0	2	0	0	0	0	0	0	0	0	0	0	0	0	0	0	0	0	0	0	0	0	0	0	0	1	0	0	0	0	0	0	0	0	1	0
313	2	0	0	0	1	0	0	1	0	0	1	0	0	0	0	0	0	0	0	0	0	1	0	0	0	0	0	0	0	0	0	0	0	0	1	0	0	0	0	0	0	0	0	0	0	1	0	0	0
315	2	0	0	0	0	0	0	2	0	0	0	2	0	0	0	0	0	0	0	0	0	0	0	0	0	0	0	2	0	0	0	0	0	0	0	0	0	0	0	0	0	0	0	0	0	0	0	0	0
317	2	0	0	0	0	1	0	1	0	0	0	0	0	1	0	0	0	0	0	1	0	0	0	0	0	0	1	0	0	0	0	0	0	0	0	1	0	0	0	0	0	0	0	0	0	0	0	0	0
322	2	0	0	0	0	1	0	1	0	0	0	0	0	0	2	0	0	0	0	0	0	0	0	0	0	0	0	1	0	0	0	0	0	0	0	0	0	0	1	0	0	0	0	0	0	0	0	0	0
262	2	0	0	0	0	0	0	0	0	0	0	2	0	0	0	0	0	0	0	0	0	0	0	0	1	0	1	0	0	0	0	0	0	0	0	0	0	0	0	0	0	0	0	0	0	0	0	0	0
287	2	0	0	0	0	2	0	0	0	0	0	2	0	0	0	0	0	0	0	0	0	0	0	0	0	0	0	0	0	0	1	0	0	0	1	0	0	0	0	0	0	0	0	0	0	0	0	0	0
300	0	0	2	0	1	0	0	1	0	0	0	0	0	0	0	2	0	0	0	0	0	0	0	0	0	0	0	0	0	0	0	0	0	0	1	0	0	0	0	0	1	0	0	0	0	0	0	0	0
301	1	1	0	0	2	0	0	0	0	0	0	1	0	0	1	0	0	0	0	0	0	0	0	0	1	0	0	0	0	0	0	0	0	0	0	0	0	0	0	0	0	0	0	1	0	0	0	0	0
302	2	0	0	0	0	1	0	1	0	0	0	0	0	0	1	0	1	0	0	0	0	0	0	0	0	0	0	0	0	0	0	0	0	0	1	0	0	0	0	0	1	0	0	0	0	0	0	0	0
440	2	0	0	0	0	1	0	1	0	0	1	1	0	0	0	0	0	0	0	0	0	0	0	0	0	2	0	0	0	0	0	0	0	0	0	0	0	0	0	0	0	0	0	0	0	0	0	0	0
441	2	0	0	0	0	0	0	2	0	0	0	0	2	0	0	0	0	0	0	0	0	0	0	0	0	1	0	0	0	1	0	0	0	0	0	0	0	0	0	0	0	0	0	0	0	0	0	0	0
442	2	0	0	0	0	0	0	2	0	0	0	0	0	2	0	0	0	0	0	0	0	0	0	0	0	0	0	0	2	0	0	0	0	0	0	0	0	0	0	0	0	0	0	0	0	0	0	0	0
443	2	0	0	0	0	2	0	0	0	0	0	0	2	0	0	0	0	0	0	0	0	0	0	0	0	0	0	1	0	0	0	0	0	0	0	0	0	1	0	0	0	0	0	0	0	0	0	0	0
444	2	0	0	0	0	2	0	0	0	0	0	0	1	0	1	0	0	0	0	0	0	0	0	0	0	0	0	0	0	1	0	0	0	0	0	0	0	0	0	0	0	0	0	0	0	0	0	0	1
445	2	0	0	0	0	0	1	1	0	0	0	1	0	1	0	0	0	0	0	0	0	0	0	0	0	0	0	0	0	0	0	0	0	0	0	0	0	0	0	2	0	0	0	0	0	0	0	0	0
446	2	0	0	0	2	0	0	0	0	0	0	2	0	0	0	0	0	0	0	0	0	0	0	0	0	0	0	0	2	0	0	0	0	0	0	0	0	0	0	0	0	0	0	0	0	0	0	0	0
447	2	0	0	0	0	1	0	1	0	0	0	1	0	0	0	1	0	0	0	0	0	0	0	0	0	1	0	0	0	0	1	0	0	0	0	0	0	0	0	0	0	0	0	0	0	0	0	0	0
448	2	0	0	0	2	0	0	0	0	0	0	0	0	2	0	0	0	0	0	0	0	0	0	0	0	0	0	1	0	0	0	0	0	0	0	0	0	0	0	1	0	0	0	0	0	0	0	0	0
449	2	0	0	0	1	1	0	0	0	0	0	1	0	0	0	0	0	0	0	0	1	0	0	0	0	0	1	0	1	0	0	0	0	0	0	0	0	0	0	0	0	0	0	0	0	0	0	0	0
450	2	0	0	0	2	0	0	0	0	0	0	0	0	0	0	0	0	0	0	2	0	0	0	0	0	0	0	0	0	0	0	0	0	1	1	0	0	0	0	0	0	0	0	0	0	0	0	0	0
451	2	0	0	0	1	0	0	1	0	0	0	0	0	0	1	0	0	0	0	1	0	0	0	0	0	0	0	0	0	0	0	0	0	0	0	0	0	0	0	0	1	0	0	0	0	0	0	0	0
452	2	0	0	0	0	1	0	1	0	0	1	0	1	0	0	0	0	0	0	0	0	0	0	0	0	0	0	1	0	0	0	0	0	0	0	0	0	1	0	0	0	0	0	0	0	0	0	0	0
454	2	0	0	0	0	0	1	1	0	0	1	1	0	0	0	0	0	0	0	0	0	0	0	0	0	0	0	0	1	0	0	1	0	0	0	0	0	0	0	0	0	0	0	0	0	0	0	0	0
456	2	0	0	0	0	1	0	1	0	0	0	2	0	0	0	0	0	0	0	0	0	0	0	0	0	0	0	0	0	0	0	0	0	0	1	0	0	0	0	0	1	0	0	0	0	0	0	0	0
633	2	0	0	0	0	2	0	0	0	0	0	1	0	0	0	0	0	0	0	0	0	0	1	0	0	0	0	0	0	0	0	0	0	0	0	0	0	0	0	0	1	0	0	0	0	1	0	0	0
634	2	0	0	0	0	1	0	1	0	0	0	0	0	0	2	0	0	0	0	0	0	0	0	0	0	0	0	0	0	0	0	0	0	0	0	0	0	0	0	0	0	0	0	0	0	2	0	0	0
635	1	0	0	1	1	1	0	0	0	0	0	0	0	0	0	0	0	0	0	1	0	0	0	1	0	0	0	0	0	0	0	0	0	0	0	0	0	0	0	0	0	0	0	0	0	2	0	0	0
636	2	0	0	0	1	1	0	0	0	0	0	2	0	0	0	0	0	0	0	0	0	0	0	0	0	0	0	0	0	0	0	0	0	0	0	0	0	0	0	0	0	0	0	0	0	2	0	0	0
637	2	0	0	0	2	0	0	0	0	0	0	2	0	0	0	0	0	0	0	0	0	0	0	0	0	0	0	0	0	0	0	0	0	0	0	0	0	0	0	0	0	0	0	0	0	2	0	0	0
638	2	0	0	0	1	1	0	0	0	0	0	0	0	0	0	2	0	0	0	0	0	0	0	0	0	0	0	0	0	0	0	0	0	0	1	0	0	0	0	0	0	0	0	0	0	1	0	0	0
639	2	0	0	0	0	2	0	0	0	0	0	2	0	0	0	0	0	0	0	0	0	0	0	0	0	0	0	0	0	0	0	0	0	0	0	0	0	0	0	0	0	0	0	0	0	2	0	0	0
640	2	0	0	0	0	0	0	0	0	0	0	0	0	0	1	0	0	0	0	0	1	0	0	0	0	0	0	0	0	0	0	0	0	0	0	0	0	0	0	0	0	0	0	1	0	0	0	0	0
641	2	0	0	0	0	2	0	0	0	0	0	0	0	0	0	2	0	0	0	0	0	0	0	0	0	0	0	0	1	0	0	0	0	0	0	0	0	0	1	0	0	0	0	0	0	0	0	0	0
644	2	0	0	0	0	2	0	0	0	0	0	2	0	0	0	0	0	0	0	0	0	0	0	0	0	0	0	0	0	0	0	0	0	0	0	0	0	0	0	1	0	0	0	0	0	0	0	0	0
645	1	0	1	0	0	1	0	1	0	0	0	0	0	0	0	2	0	0	0	0	0	0	0	0	0	0	0	0	1	0	0	0	0	0	0	0	0	1	0	0	0	0	0	0	0	0	0	0	0
646	2	0	0	0	1	1	0	0	0	0	0	0	0	0	2	0	0	0	0	0	0	0	0	0	0	0	0	0	0	0	0	0	0	0	0	0	0	0	0	0	0	0	0	0	0	2	0	0	0
647	2	0	0	0	1	1	0	0	0	0	0	0	0	0	2	0	0	0	0	0	0	0	0	0	0	0	0	0	0	0	0	1	0	0	0	0	0	1	0	0	0	0	0	0	0	0	0	0	0
648	2	0	0	0	0	1	1	0	0	0	0	0	0	0	1	1	0	0	0	0	0	0	0	0	0	0	0	0	1	0	0	0	0	0	0	0	0	0	0	0	0	0	0	0	0	1	0	0	0
649	2	0	0	0	1	1	0	0	0	0	0	2	0	0	0	0	0	0	0	0	0	0	0	0	0	0	0	0	0	0	0	0	0	0	0	0	0	0	0	0	0	0	0	0	0	2	0	0	0
650	2	0	0	0	0	0	2	0	0	0	0	2	0	0	0	0	0	0	0	0	0	0	0	0	0	0	0	0	0	0	0	0	0	0	0	0	0	0	0	0	0	0	0	0	0	1	0	0	0
651	2	0	0	0	1	0	1	0	0	0	0	0	0	0	0	1	0	0	0	0	1	0	0	0	1	0	0	0	0	0	0	0	0	0	0	1	0	0	0	0	0	0	0	0	0	0	0	0	0
652	0	1	1	0	0	2	0	0	0	0	0	0	0	0	2	0	0	0	0	0	0	0	0	0	0	0	0	0	0	0	0	0	0	0	0	0	0	2	0	0	0	0	0	0	0	0	0	0	0
653	1	0	1	0	0	2	0	0	0	0	0	0	0	0	0	0	0	2	0	0	0	0	0	0	0	0	0	0	0	0	0	0	0	0	0	0	0	0	0	0	0	0	0	0	0	2	0	0	0
[truncated: 35 more columns]

## Sheet: Table S2
Table S2. Pairwise FST values among sampling sites with exact p-values and multiple-testing correction
Comparison	FST	p raw	n perm	p Bonferroni	p FDR-BH	Significant after Bonferroni
E – NW1	0.075	0.0007	9999	0.0105	0.002	yes
E – NW2	0.0869	0.0001	9999	0.0015	0.0005	yes
E – SE1	0.0023	0.344	9999	1	0.43	no
E – SE2	0.0242	0.0095	9999	0.1425	0.0158	no
E – W	0.0185	0.0417	9999	0.6255	0.0569	no
NW1 – NW2	0	0.4352	9999	1	0.5022	no
NW1 – SE1	0.0606	0.0011	9999	0.0165	0.0021	yes
NW1 – SE2	0.0793	0.0001	9999	0.0015	0.0005	yes
NW1 – W	0.0578	0.0008	9999	0.012	0.002	yes
NW2 – SE1	0.0607	0.0011	9999	0.0165	0.0021	yes
NW2 – SE2	0.0763	0.0001	9999	0.0015	0.0005	yes
NW2 – W	0.0654	0.0002	9999	0.003	0.0008	yes
SE1 – SE2	0	0.598	9999	1	0.598	no
SE1 – W	0	0.4875	9999	1	0.5223	no
SE2 – W	0.0168	0.0373	9999	0.5595	0.0559	no

## Sheet: Table S3
Table S3. Hierarchical AMOVA testing the effect of Vistula River bank on genetic structure.
Source of variation	Variance component	% variation	Phi statistic	p-value	Significance
Among river banks	0.0262	0.6935	PhiCT / Phi-Bank-total = 0.0069	0.3453	no
Among sampling site within banks	0.1218	2265-03-01	PhiSC / Phi-Samplin Site-Bank = 0.0325	0.0001	yes
Among samples within sites	0.5803	15.3667	PhiIS / Phi-samples-Sites = 0.1599	0.0001	yes
Within samples	3.0481	80.7133	—	0.0001	yes
Total	7764-03-01	100.0000	—	—	—

## Sheet: Table S4
Table S4. Confidence intervals for genetic diversity estimates of Bufo bufo populations across sampling sites.
Sample site	Sample size	Allelic richness (Ar)	FIS	Expected heterozygosity (He)	Observed heterozygosity (Ho)
E	21	4.813 [2.093, 7.534]	0.181 [-0.003, 0.365]	0.668 [0.484, 0.852]	0.552 [0.326, 0.778]
NW1	9	4.046 [1.933, 6.159]	0.074 [-0.177, 0.324]	0.506 [0.289, 0.724]	0.437 [0.253, 0.620]
NW2	10	3.720 [2.074, 5.366]	0.163 [-0.104, 0.429]	0.530 [0.312, 0.748]	0.400 [0.249, 0.551]
SE1	20	4.924 [1.952, 7.896]	0.245 [0.038, 0.453]	0.631 [0.383, 0.879]	0.504 [0.275, 0.732]
SE2	19	5.230 [2.142, 8.318]	-0.038 [-0.365, 0.289]	0.631 [0.343, 0.918]	0.627 [0.334, 0.921]
W	18	4.712 [2.124, 7.301]	0.140 [-0.130, 0.410]	0.594 [0.335, 0.854]	0.488 [0.240, 0.736]

## Sheet: Table S5
Table S5. Classification results based on the features found significant by MCFS-ID.
Grouping	Algorithm	Accuracy	Weighted accuracy (wacc*)
sampling sites	j48	0.320	0.279
	random forest	0.278	0.228
	Naïve Bayes	0.247	0.223
	SVM	0.433	0.405
	kNN	0.443	0.413
	logistic	0.402	0.350
	ripper	0.289	0.247
clusters	j48	0.887	0.886
	random forest	0.845	0.844
	Naïve Bayes	0.794	0.792
	SVM	0.856	0.857
	kNN	0.856	0.854
	logistic	0.928	0.927
	ripper	0.835	0.836
sex	j48	0.979	0.979
	random forest	0.959	0.961
	Naïve Bayes	0.990	0.987
	SVM	0.948	0.936
	kNN	0.979	0.979
	logistic	0.979	0.974
	ripper	0.969	0.962
j48—Decision Tree (C4.5 implementation); random forest—Ensemble of Decision Trees; Naïve Bayes— Probabilistic Classifier based on Bayes’ Theorem; SVM—Support Vector Machine; kNN— k-Nearest Neighbors; logistic—Logistic Regression; ripper— Repeated Incremental Pruning to Produce Error Reduction
* Due to some differences in the size of individual classes, we considered wacc as a more appropriate measure reflecting the quality of classification

## Sheet: Table S6
Table S6. Haplotype-defining variants across mitochondrial positions
Haplotype	14405	14483	14528	14677	14961	15129
H1	G	G	A	T	C	T
H2	A	–	–	–	–	–
H3	–	A	–	–	–	–
H4	–	–	G	–	–	–
H5	–	–	–	C	–	–
H6	–	–	–	–	T	–
H7	–	–	–	–	T	C

## Sheet: Table S7
Table S7. Microsatellite genotypes of sampled individuals
Sample_ID	Samplin site	Bbuf_11	Bbuf_11	Bbuf_14	Bbuf_14	Bbuf_62	Bbuf_62	Bbuf_49	Bbuf_49	Bbuf_47	Bbuf_47	Bbuf_24	Bbuf_24	Bbuf_63	Bbuf_63
46	W	102	102	194	198	188	188	194	200	135	153	142	148	104	104
50	W	102	106	0	0	194	194	190	190	135	153	144	148	104	104
62	W	102	104	196	196	0	0	190	194	135	135	142	146	104	104
65	W	102	102	198	198	194	194	0	0	153	153	142	142	104	104
66	W	102	102	188	198	194	194	180	182	135	135	148	150	102	104
67	W	102	102	198	198	192	200	206	206	135	135	144	154	102	104
76	W	102	102	184	188	194	194	182	192	135	161	148	148	102	104
81	W	102	102	194	194	194	194	174	220	135	135	146	150	102	102
83	W	102	102	198	198	194	194	174	212	135	135	146	148	102	104
86	W	102	102	194	198	188	188	190	212	135	135	148	158	102	104
89	W	102	102	188	194	202	202	184	194	135	135	148	148	102	104
612	W	102	102	188	188	194	196	198	198	135	153	142	158	102	104
614	W	102	102	188	198	194	196	198	210	135	139	150	152	102	104
616	W	102	102	194	198	200	200	194	198	135	135	146	148	104	106
618	W	102	102	188	194	194	194	188	194	135	139	148	158	102	104
620	W	102	102	198	198	194	202	192	212	135	135	142	148	104	106
622	W	102	102	194	198	202	202	182	182	135	135	142	158	102	104
624	W	102	102	194	194	194	194	174	174	135	135	148	158	104	104
107	E	102	102	194	198	194	200	196	200	135	153	142	150	102	110
108	E	102	102	188	194	194	194	168	200	135	153	148	152	102	102
109	E	102	102	188	188	194	194	202	202	149	153	148	152	102	110
110	E	102	102	188	188	196	196	164	192	153	155	148	148	104	110
111	E	102	104	194	198	194	194	184	200	135	153	122	142	102	104
112	E	102	104	198	198	194	194	182	192	135	149	122	150	104	104
113	E	102	102	198	198	196	196	164	206	151	155	148	150	104	104
114	E	102	104	0	0	188	196	184	198	153	155	148	150	104	110
115	E	102	102	0	0	188	194	176	200	135	135	142	148	102	102
116	E	104	104	188	188	188	200	168	204	135	135	146	146	102	102
117	E	102	102	198	198	200	200	182	200	135	135	142	144	104	110
118	E	102	102	188	198	188	188	176	202	135	153	144	144	104	104
120	E	102	102	198	198	194	194	188	192	135	135	142	148	104	104
121	E	102	104	188	194	194	194	176	202	149	153	142	148	102	104
122	E	102	102	0	0	200	200	164	176	135	135	142	148	102	102
136	E	102	102	188	198	192	196	194	200	135	153	142	148	102	102
139	E	102	102	188	198	184	196	170	186	135	135	142	150	102	102
146	E	102	102	188	198	204	204	176	184	135	135	142	142	102	110
150	E	102	102	188	194	192	194	174	176	135	153	144	148	104	104
521	E	102	106	194	194	194	194	182	198	135	135	142	142	102	110
522	E	102	102	0	0	194	194	192	202	135	135	142	148	104	110
155	SE2	102	102	184	194	204	212	182	194	135	153	142	148	100	104
166	SE2	102	102	0	0	188	188	176	194	135	153	142	148	102	104
168	SE2	102	102	188	194	194	194	190	206	135	153	148	150	104	104
172	SE2	102	102	0	0	190	190	190	190	135	153	148	148	102	104
173	SE2	102	102	194	198	190	204	174	198	135	153	150	158	104	108
174	SE2	102	102	194	196	204	204	168	194	153	155	148	148	104	104
175	SE2	102	102	194	198	200	204	182	188	135	135	148	148	102	104
178	SE2	102	102	194	198	194	200	188	206	135	151	144	148	102	104
181	SE2	102	102	188	198	188	194	168	184	135	135	144	146	104	108
183	SE2	102	102	184	198	194	194	184	196	135	135	144	148	102	104
186	SE2	102	102	180	188	196	196	194	214	135	151	142	150	102	104
189	SE2	102	102	0	0	194	194	174	184	135	153	136	148	102	104
190	SE2	102	102	188	188	206	206	202	206	135	153	146	148	102	104
311	SE2	102	102	188	198	188	194	174	196	135	135	148	148	102	108
312	SE2	102	102	188	188	202	202	172	196	153	155	148	148	102	104
313	SE2	102	102	188	194	178	188	184	186	135	135	142	148	102	104
315	SE2	102	102	188	188	194	194	180	180	135	153	148	148	104	108
317	SE2	102	102	188	198	190	200	190	198	135	153	144	156	104	104
322	SE2	102	102	188	198	202	202	180	196	135	153	142	148	104	108
262	SE1	102	102	0	0	194	194	190	194	135	135	142	148	102	104
287	SE1	102	102	198	198	194	194	184	192	135	153	148	156	102	104
300	SE1	104	104	188	194	196	196	184	202	135	153	142	148	100	102
301	SE1	102	106	194	194	194	202	194	204	135	135	148	156	102	104
302	SE1	102	102	188	198	184	202	184	202	135	135	144	148	102	104
440	SE1	102	102	188	198	188	194	200	200	135	135	148	154	102	102
441	SE1	102	102	188	188	192	192	200	206	135	135	142	144	100	104
442	SE1	102	102	188	188	200	200	182	182	135	153	148	156	102	104
443	SE1	102	102	198	198	192	192	180	188	135	153	148	154	102	102
444	SE1	102	102	198	198	192	202	206	218	135	153	144	158	102	104
445	SE1	102	102	188	196	194	200	168	168	135	135	148	148	104	104
446	SE1	102	102	194	194	194	194	182	182	135	135	148	148	102	104
447	SE1	102	102	188	198	194	196	192	200	135	135	142	158	104	104
448	SE1	102	102	194	194	200	200	168	180	135	153	148	148	104	104
449	SE1	102	102	194	198	194	206	182	190	135	135	148	160	104	104
450	SE1	102	102	194	194	190	190	184	212	135	135	150	156	102	104
451	SE1	102	102	188	194	190	202	178	202	149	153	142	144	104	104
452	SE1	102	102	188	198	188	192	180	188	135	135	142	148	102	102
454	SE1	102	102	188	196	188	194	174	182	153	159	148	148	104	104
456	SE1	102	102	188	198	194	194	184	202	153	153	142	142	102	102
633	NW1	102	102	198	198	194	210	186	202	135	155	148	148	102	104
634	NW1	102	102	188	198	202	202	186	186	135	155	148	148	102	104
635	NW1	102	114	194	198	190	198	186	186	135	135	148	152	102	104
636	NW1	102	102	194	198	194	194	186	186	135	135	144	148	102	104
637	NW1	102	102	194	194	194	194	186	186	135	135	138	150	104	104
638	NW1	102	102	194	198	196	196	184	186	135	135	148	148	102	104
639	NW1	102	102	198	198	194	194	186	186	135	135	142	148	100	104
640	NW1	102	102	0	0	202	206	178	204	135	155	148	150	102	102
641	NW1	102	102	198	198	196	196	182	196	135	135	142	148	104	104
644	NW2	102	102	198	198	194	194	168	208	135	135	148	148	102	104
645	NW2	102	104	188	198	196	196	182	188	135	135	146	148	104	104
646	NW2	102	102	194	198	202	202	186	186	135	155	148	148	102	102
647	NW2	102	102	194	198	202	202	174	188	135	135	148	148	102	104
648	NW2	102	102	196	198	196	202	182	186	135	153	146	148	102	102
649	NW2	102	102	194	198	194	194	186	186	135	155	148	148	102	102
650	NW2	102	102	196	196	194	194	186	208	135	135	148	148	102	104
651	NW2	102	102	194	196	196	206	194	198	135	135	138	148	102	104
652	NW2	104	106	198	198	202	202	188	188	135	135	148	148	102	104
653	NW2	102	104	198	198	204	204	186	186	135	135	148	148	104	104
